# Supplementary material for: Nickel-Atom Doping as a Potential Means to Enhance the Photoluminescence Performance of Carbon Dots
Source: Molecules. 2023 Jul 20;28(14):5526. doi: 10.3390/molecules28145526 (PMC10386264; doi:10.3390/molecules28145526)
Supplement: Supplementary file 1 [file molecules-28-05526-s001.zip]

Archive with 1 entries (1 files):
- molecules-2450979-supplementary.pdf
